# Supplementary material for: TGFβ blocks IFNα/β release and tumor rejection in spontaneous mammary tumors
Source: Nat Commun. 2019 Sep 11;10:4131. doi: 10.1038/s41467-019-11998-w (PMC6739328; doi:10.1038/s41467-019-11998-w)
Supplement: Supplementary file 4 — Source Data [file 41467_2019_11998_MOESM4_ESM.xlsx]

## Sheet: Figure 1
	Figure 1
		a	Tumor volume measurement										% change in target lesions
			Days related to DMXAA injection	Tumor 1	Tumor 2	Tumor 3	Tumor 4	Tumor 5	Tumor 6	Tumor 7	Tumor 8		Days after DMXAA injection	Tumor 1	Tumor 2	Tumor 3	Tumor 4	Tumor 5	Tumor 6	Tumor 7	Tumor 8	mean
			-10	0	0	0	0	0	0	0	0		0	0	0	0	0	0	0	0	0	0
			-2	296.125	140.8333	70.83334	181.3333	441	264.9167	2.666667	283.5		1	3.799489	4.545417	-43.787	-9.29704	-27.9501	-1.2207	-19	9.750575	-10.3949
			0	391.5	179.6667	140.8333	404.25	451.25	256	45.83333	404.25		2	8.982554	-38.2653	-47.6035	-9.29704	-27.9501	16.01563	36.36365	22.4799	-4.90928
			1	406.375	187.8333	79.16666	366.6667	325.125	252.875	37.125	443.6667		5	139.0805	-29.0353	-62.1302	4.545455	18.08864	17.59441	-4.27272	7.194385	11.38315
			2	426.6667	110.9167	73.7917	366.6667	325.125	297	62.5	495.125		6	200.3831	-21.6141	-31.9822	14.73922	73.13019	79.44336	50.18176	36.17811	50.05743
			5	936	127.5	53.33333	422.625	532.875	301.0417	43.875	433.3333		8	190.5704	-25.5334	-35.503	9.090909	101.9391	108.1543	65.00001	36.31211	56.2538
			6	1176	140.8333	95.79166	463.8333	781.25	459.375	138.8333	550.5		12	187.7821	-17.6948	-37.8698	48.42301	157.6177	133.2031	202.909	54.35993	91.09129
			8	1137.583	133.7917	90.8333	441	911.25	532.875	75.625	551.0417
			12	1126.667	147.875	87.5	600	1162.5	597	138.8333	624
		b	DMXAA	% change in target lesions
			Days after DMXAA injection	Mouse 1	Mouse 2	Mouse 3	Mouse 4	Mouse 5	Mouse 6	Mouse 7	Mouse 8	Mouse 9	Mouse 10	Mouse 11	Mouse 12	Mouse 13	Mouse 14	Mouse 15	Mouse 16	Mouse 17	Mouse 18	Mouse 19	Mouse 20	Mouse 21	Mouse 22	Mouse 23	Mouse 24	Mouse 25	Mouse 26	Mouse 27	Mouse 28	Mouse 29	Mouse 30	Average
			0	0	0	0	0	0	0	0	0	0	0	0	0	0	0	0	0	0	0	0	0	0	0	0	0	0	0	0	0	0	0	0
			1	-7.317	9.774			173.105	140.9997	-6.76961	178.8106		-0.18182	5.92	25.0688				-12.1996	45.9571	-4.00922	54.0452		-12.6129	33.63	66.0866	14.5	29.9294	18.3	-14.6086			-10.3949	28.5757
			2	40.18	-38.231	6.2633	48.5126	248.865	312.605	-12.3657	206.2444	-42.8571	49.2898	30.5264	52.7433	-10.3047	-34.6638	10			3.5083	14.193	-42.4922		50.75	155.1033	52.3	5.0736	2	-18.1191	64.17	61.67	-4.90928	32.05975
			5	-11.682	-70.307	-17.1441	62.5495	256.6646	305.986	-18.3192	543.5955	-51.4286	43.4014	13.8686	88.4089				-73.5463	6.4096	15.5576	-4.06948	-39.05	-22.3719	23.29	152.1443	42.2	25.4388	25.9	8.7706	70.75	74.76	11.38315	49.68574
			6	173.556	-65.551			243.7114	329.6244	-26.4493	625.4286	-18.9048	20.3852	-12.6034	89.9992	1.9537	0.5562	-10	-44.7781	62.3266	78.4248		-36.2966	-0.25181				71.448	27.9	-16.2743			50.05743	52.45708
			8	184.628	-23.565	-47.5424	58.7348	435.0935		-30.0589		0.6191	93.2513	125.4505	151.9004	12.2072	6.2545	-40	-40.0755	31.3663	47.5628	-57.996	-15.909	1.2365				135.9892	56.8		91.22	62.61	56.2538	58.96984
			12			-7.0549	234.1564	514.6752		80.9014						85.9038	-11.2602	20	-22.8496	57.3183	76.4428	12.2658	8.4157	44.7744				119.211			134.89	106.61	91.09129	72.6435
			CTRL	% change in target lesions
			Days after DMXAA injection	Mouse 1	Mouse 2	Mouse 3	Mouse 4	Mouse 5	Mouse 6	Mouse 7	Mouse 8	Mouse 9	Mouse 10	Mouse 11	Mouse 12	Mouse 13	Mouse 14	Mouse 15	Mouse 16	Mouse 17	Mouse 18	Mouse 19	Mouse 20	Mouse 21	Mouse 22	Mouse 23	Mouse 24	Mouse 25	Average
			0	0	0	0	0	0	0	0	0	0	0	0	0	0	0	0	0	0	0	0	0	0	0	0	0	0	0
			1	1	172.326	-17.623	9.122				196.25				88.6109	29.5745	15.5556						3.2723	15.8552		29.1708	54.04133	11.56532	54.04133
			2	2	82.188	-7.577	44.718	42.535	-18.2162	-13.7262	392.7083	86.2259	53.2257	19.9738	114.2419	48.6856	27.9948	89.5514	88.1944	43.4444	23.5398	42.5177	91.5782	35.8934			82.69824	34.57829	82.69824
			5	5	101.458	200.267	100.268	114.4193	-25.9259	26.3925	1740.25	506.0606	123.4756	7.2632	230.6428	78.6613	81.7812	51.1653	124.6173	3.9087	17.3791	46.6244	6.5813	-8.35857	-24.15	215.5629	200.0916	68.51668	200.0916
			6	6	282.222	111.382	111.406				2137.5	506.0606	154.9438	40.7806	273.1326	109.6816	195.0211	22.3905	27.2096	36.9353	27.1391	88.3407	104.3282		-5.73112	225.8748	262.9072	117.5983	262.9072
			8	8	351.354	689.186	135.558	146.6882			4230.354	633.3333		111.2692	288.2591	197.0876	209.1738	53.4284			14.6076	147.5365	80.3074	-11.225	17.1606	304.7156	482.7699	182.2189	482.7699
			12	12				306.6309	-2.81557	38.167	4153.625	1090.083		90.219	387.9812						42.9429	84.7209	101.6488	26.8836		633.137	734.5824	239.0304	734.5824
		c		% of mice
				Regress	Stable	Progress
			Spont	14	36	50
			Trans	91	9	0
		d	Transplanted mice	% change in target lesions
				DMXAA 1 x 500 µg										CTRL				MLR-S2-CDA 3 x 50 µg
			Days after i.t injection	Mouse 1	Mouse 2	Mouse 3	Mouse 4	Mouse 5	Mouse 6	Mouse 7	Mouse 8	Mouse 9	Mouse 10	Mouse 1	Mouse 2	Mouse 3	Mouse 4	Mouse 1	Mouse 2	Mouse 3	Mouse 4	Mouse 5	Mouse 6	Mouse 7	Mouse 8	Mouse 9	Mouse 10
			0	0	0	0	0	0	0	0	0	0	0	0	0	0	0	0	0	0	0	0	0	0	0	0	0
			1	28.4444	170.443	34.876	67.6033	22.2222						147.1304	32.5238			41.4571	24.6962	58.0991	11.7647	62.9477
			2	13.7778	108.642	58.292	67.6033	11.1111						164.1739	38.2857			15.9763	17.3611	6.25	-26.5306	-51.6529
			3	28.4444	77.7778	58.292	94.3802	16.6667	66.1538	20.7883	38.4615	17.6389	-3.9683	311.8261	98.8571	6.6667	83.75	-6.25	-21.224	-28.4024	-3.6315	-26.5381	0	-17.3554	-31.1224	10.5077	30.68
			6	-10.5263	151.8519	33.3333	-0.8264	-38.2737	66.1538	38.4615	82.6446	-15.9722	25.744	449.3913	117.2857	67.6033	95.3125	-46.3018	-31.7274	-41.8269	-23.9196	-16.6667	-6.6667	-48.506	-42.1237	7.1429	11.32
			8	1.8012	177.7778	13.3333	110.7438	-5.5556	11.6923	7.6923	-30.0699	33.0093	-21.9742	686.1304	189.2857	196.1983	170.9375	-50.7766	-25	-36.0947	-35.1741	-36.7769	17.3611	-59.3134	-40.3061	-47.4026	-31.96
			10	-31.2281	71.8228	39.6694	48.9807	-44.7712	-50.7692	7.6923	-59.3134	-38.3796	-45.4365	926.783	299.0952	266.2259	203.75	-50.7766	-31.7274	-41.8269	-30.8523	16.3912	-32.7778	-100	-93.1122	-56.9658	-64.16
			13	-48.6082	99.2738	83.5813	39.6694	-30.7958	-50.7692	7.6923	-59.3134	-100	-100	1122.826	501.6667			-85.503	-80.8594	-48.2249	-38.2653	-5.5556	-100	-100	-100	-100	-100
			15	-52.8421	14.2338	0	0	-51.2687										-100	-93.4896	-64.0533	-54.982	-51.6529	-100	-100	-100	-100	-100
			17	-69.5906	5.4466	-13.3333	-4.7934	-58.4775										-100	-100	-67.0488	-39.4958	-51.6529	-100	-100	-100	-100	-100
			20	-86.5263	-47.0588	-55.3719	-81.1019	-78.8543										-100	-100	-73.9645	-45.5282	-90.8173	-100	-100	-100	-100	-100
			Spontaneous mice	% change in target lesions
				DMXAA 1x 500µg			CTRL				MLR-S2-CDA 3 x 50 µg
			Days after i.t injection	Mouse 1	Mouse 2	Mouse 3	Mouse 1	Mouse 2	Mouse 3	Mouse 4	Mouse 1	Mouse 2	Mouse 3	Mouse 4
			0	0	0	0	0	0	0	0	0	0	0	0
			3	-100	28.9256	25	-24	-33	-33	-16.25	12.8947	6.9524	37.3927	91.7289
			6	28.9474	0	21.9898	3	1.5	1.5	2	26.3158	-4.0095	75.4498	111.9083
			8	-7.3684	13.8567	-12.7551	8	8	8	8	66.3816	7.0314	83.0888	161.5845
			10	14.6199	28.9256	-12.7551	10	10	10	10	42.1053	14.1616	37.3927	80.0199
			13	153.5088	39.8898	79.5918	13	13	13	13	42.1053	85.0879	56.1203	88.9948

## Sheet: Figure 2
	Figure 2
		a		% CD45+ cells among viable cells
				Trans-PyMT				Spont-PyMT
				day0	day 1	day 4	day 8	day0	day 1	day 4	day 8
				13.5	21.3	91.2	83.3	40.1	92.5	72.3	32.3
				32.8	40	77.5	77.7	57.8	30.5	87.3	25.6
				36	26.4	95.7	90.2	45.8	89.4	76.7	65.5
				9.84	24	35.5	78.2	65.3	34.4	71.5	45.7
				8.47	31.6	18.7	94.5	19.3	16.4	71.8	33.9
				9.82	28.1	22.3	89.8	21	23.1	44.8	18.4
				50.6	42.3	33.4		20	28.2	54.4	29.3
				12.6	98.1	65.8		19.2	57.6	51.8	40
				18	85.9	69.7		32.1	29.6	57.5	29
				12.5	89.6	31.7		27.2	35.1	23.3	52.2
				29.2	35.3	68		23.4		22.9	53
				16.1	59.9	77.1		15.6		22.2	47.2
				22.2	65.9	62.2		41.4		24.4	66.1
				19.8	64.7	36.7		16.9		35.2	66
				19.2	60.2	87.8		19.9			72.7
				18.1	36.5	94.4		18.9			49.9
				13.3	39.1	90		16.9
				11.3	32.9	89.9		16.7
				11.3	12.8	74.7		20.9
				21	25.8	18.8		23.8
				15.4		12.1		25.2
				9.98		90.6		34.3
				15.4		84.3		39.4
				22.2		73		20.2
				58		77.9		22.6
				34.8		87.1		52.8
				38.4		90.5		39.4
				35		80.4		36.1
				21.7		93.6		31.2
				22.8		89.9		34.7
				17.6		85.3		61.3
				21.2				31.8
								19.5
								33.8
								52.9
								32
								42.5
		b		% neutrophils among CD45+ cells									% TAM among CD45+ cells									% Monocytes among CD45+ cells									% CD8+ cells among CD45+ cells
				Trans-PyMT				Spont-PyMT					Trans-PyMT				Spont-PyMT					Trans-PyMT				Spont-PyMT					Trans-PyMT				Spont-PyMT
				day0	day 1	day 4	day 8	day0	day 1	day 4	day 8		day0	day 1	day 4	day 8	day0	day 1	day 4	day 8		day0	day 1	day 4	day 8	day0	day 1	day 4	day 8		day0	day 1	day 4	day 8	day0	day 1	day 4	day 8
				1.0816	35.8	5.8293	4.3	4.2978	37.2232	7.37	27.4586		4.448132	1.7	25.61472	1	30.39036	16.14799	48.47718	30.58182		1.5678	2.7	20.5884	7.3	4.2354	16.031	2.7135	7.53961		6.185988	1.9	27.23704	42.1	1.903692	2.050272	5.909842	6.221251
				1.04181	25.6	4.3875	4.7	7.1272	39.7488	11.3389	16.807		39.96032	0.9	18.6751	1.3	6.972236	15.07397	50.84355	39.59674		0.4757	1.177359	21.459	0.9	7.8832	14.4256	2.72438	4.20518		7.557461	0.3	6.873757	59.2	2.551362	1.426637	4.35359	7.983418
				8.5565	41.73401	8.9784	6.1	10.4448	49.4912	12.075	16.8701		20.52616	0.1	16.12399	1.1	4.829071	7.232698	45.69173	33.96286		0.74844	2.192071	19.7432	6.8	1.25934	5.8422	3.105	7.3081		8.17362	0	4.960566	42.7	2.53648	0.495641	5.589819	9.19968
				9.2296	32.28105	4.96978	4.2	21.3624	33.1659	11.3367	16.1535		38.95693	0.4	9.238	2.4	10.13303	13.54052	46.89629	20.502		6.972	1.752141	6.51784	2.9	10.4538	11.3696	4.40634	2.4386		8.417495	0.5	15.52827	21.5	1.745549	0.726116	3.59046	14.24491
				8.6904	23.1342	14.3405	9	20.0647	42.9663	8.4133	18.3913		37.84367	1.5	31.312	3	6.096336	24.14478	46.8758	25.76991		15.904	2.322506	7.7106	1.6	1.58508	18.3398	4.05818	2.79777		4.489947	0.3	30.3	40.5	3.726013	1.251743	5.858414	13.13575
				4.60577	46.67715	23.7312	5.1	9.0792	55.7728	8.1812	8.964		46.60691	1.5	18.43626	1.7	7.661376	26.57874	14.64254	10.77451		2.45009	5.7	15.8375	2.2	7.45232	5.81256	5.973	2.2464		1.131062	1.9	29.5	36	3.305419	0.1307663	16.56884	18.87253
				1.5276	24.18742	9.5025	5.39	17.9892	57.9704	3.6478	24.39		18.24574	0.6	24.40151	15.35	8.250465	18.99802	2.914885	49.01024		1.55952	1.809681	15.9856	5.7	8.4411	5.49376	1.4396	0.78861		3.482895	0.7	9.1	27	1.607084	0.1178554	16.91981	3.358454
				3.56776	20.40664	17.195	1.06	14.5112	42.7772	3.4383	46.24		43.80714	0.4947259	28.50356	6.68	42.99826	23.05693	4.797182	18.2624		1.92238	3.377904	15.6384	4.9	2.484	3.495	2.5277	5.24		3.621113	1.2	7.7	29	2.43906	0.2219486	22.67751	3.064967
				4.736	20.37684	14.2552	4.9	20.0028	16.3436	7.4592	23.3928		27.55553	0.5142275	0.553743	2.87	35.87548	30.8212	7.723722	28.88395		5.106	1.17452	39.3176	2.1	2.65166	5.34028	2.912	6.0192		4.316232		16.6	28.6	20.77958	0.1110884	15.75957	4.8314
				5.85684	48.9	21.3172	6	10.1875	48.1032	12.7332	4.6656		13.62041	1.151018	1.465692	17.8	30.17637	31.49466	11.33848	4.26192		1.88703		24.1776		1.64512	11.1352	2.85444	0.21696		6.180678		33.7	33	19.05929	0.3459706	13.87028	3.707909
				14.1616	44	10.3944	5.9	30.4591	9.8792	9.5524			14.41854	1.007154	1.706438	9.6	15.33989	26.28693	15.01363	18.3458		10.354		35.571		1.83048	6.23322	3.6406	6.4448		6.91				13.19284	0.6813437	10.30749	2.238336
				10.63		17.472		18.7148		1.27308			4.436705	1.698195	2.030336	6.4	2.472616	18.33512	0.5620339	26.17873		1.1		11.7623		4.59151	4.12128	0.42642	2.98023		7.14				10.70063	11.47167	21.5642	4.223538
				2.82		3.48058		14.775		14.916			47.8	2.418499	2.070482		12.7017		12.30768	34.35054		8.1		12.3444		2.80912		8.096	4.86477		2.9				1.605935		6.154445	2.47968
				7.33		17.748		12.144		2.92748			21.2	2.431657	12.15315		6.369646		1.470808	37.60424		5.7		10.6704		2.81052		0.86064	7.4245		3.4				3.8468		19.21207	5.036699
				1.17		24.2736		14.4109		16.3856			18.4	7.178726	3.971788		11.30841		14.13739	17.36755		1.9		22.6872		3.08885		6.2282	9.3677		5.2				2.676851		11.37434	3.48128
				4.34		20.2924		9.0402		29.155			35.9	3.198565	18.36919		17.75382		12.86914	31.86741		1.6		20.6424		4.21173		7.021	4.35987		7.1				2.660922		5.840921	2.051588
				10.9956		11.2		4.2622		23.6544			47.6	0.6	9.802327		42.99826		13.00865			4.6		20.776		4.86902		8.3424			9.6				2.428778		10.01087
				12.0012		13		2.0972		7.56			20.4	2.2			35.87548		5.02389			16.8		20.2623		2.025		2.916			5.2				16.48568		20.33759
				5.6826		4.5		5.3262		5.544			9.2				30.17637		3.1647			1.4		15.254		1.656		3.9578			2.6				2.00069		22.43434
				24.0572		3.7		11.2254					7.2				15.33989					2.67036		29.9336		2.44902					8				2.190384
				15.8522		10.4		18.4788					27.06739				47.81462					2.49066		2.62704		1.76358									2.809804
				21.472		9.9		20.398					25.056				36.4446					2.574		5.8576		1.21402									5.209925
				6.98412		5.6		23.5846					9.29562				38.91824					1.24676		15.5		0.63558									3.54584
				17.172		4.4		5.9624									31.15498					0.053131		13		0.693
				19.9558				0.94588									33.35944					1.6104		8.2		1.00252
				4.38526				0.82398									13.96943					0.18722		14.8		1.35936
				12.0096													27.8179					0.7371		10.35		1.40812
																	41.24029					0.25607				0.80041
																	27.32867					0.82947				0.54741
																	20.31005					0.21684				0.065484
																	26.99653									0.156379
																	20.47136									2.43036

## Sheet: Figure 3
	Figure 3
		a		Gene expression
				Tnfa				Cxcl1				Ccl2				Ccl20				Ifnb				Ifna
				CTRL	DMX 3h	DMX 24h		CTRL	DMX 3h	DMX 24h		CTRL	DMX 3h	DMX 24h		CTRL	DMX 3h	DMX 24h		CTRL	DMX 3h	DMX 24h		CTRL	DMX 3h	DMX 24h
				0.7665501	5.645207	3.979962		0.1146782	3.202	0.1295204		1.033411	0.4441432	2.736287		0.2243989	2.165533	4.851707		0.5337577	0.7838075	0.3388479		0.5764398	1.846465	0.4434495
				1.068483	0.42508	2.398613		3.534153	6.132729	1.311605		1.282152	1.470876	0.5380225		0.4293369	0.2848932	3.206319		0.8226454	0.2962187	0.410602		1.080132	0.9344897	0.5049497
				0.4663855	17.0636	4.404782		1.592043	8.999547	1.495761		0.7921708	1.116644	0.3474101		0.1343561	3.909213	3.846982		0.1406817	0.4949458	0.04372053		1.111518	0.129281	0.1687311
				2.197676	12.28722	2.44421		2.308427	7.140251	1.625339		0.1472099	0.8769006	0.3683986		1.896694	0.8270544	9.539886		0.322217	0.7374889	1.536825		2.717973	0.6294696	3.57333
				1.279939	21.0483	2.242066		0.2216767	3.437512	2.507022		0.2355303	0.8312755	0.642373		0.4662682	1.287868	2.195781		0.0843106	0.5147398	0.4949458		1.105298	1.171427	1.687178
				1.197887	29.97289	1.079708		0.5180228	3.902336	5.468281		0.1589036	0.791046	0.4461497		0.325197	1.023335	2.461466		0.2491636	0.6087114	0.7374889		0.9886461	0.5220478	3.955761
				0.9291652	17.66783	1.617327		1.361933	1.446987	6.538451		0.07131688	0.8055253	0.6185601		3.318187	1.855208	2.968055		1.166234	0.5924309	0.5147398		0.3666641	1.036958	3.686505
				0.7043877	22.38416	2.127208		0.04989984	0.4287877	1.99389		0.06194928	12.62882	0.4354342		0.3018325	0.751462	3.290496		0.07457666	0.7134912	0.6087114		5.090908	0.280404	2.736286
				0.7825919	11.22169	1.477461		0.1797066	20.72633	2.70118		0.1127214	8.609601			1.239055	1.59736	4.30263		1.186647	0.5267696	0.5924309		1.895073	0.9316906	5.187534
				0.6069348	5.645207	1.982595		0.1231656				0.07187938	14.08633			0.3983628	5.504245	2.822795		0.2229161	0.2562058	0.3388479		0.3235608	0.614884	0.7448514
					0.42508	1.516531						0.0438285	15.79902			1.43855	1.423098	0.8112818		0.5659207	0.6434178	0.410602		0.5816677	0.8254821	0.1734055
						3.979962							8.372964			1.39568	1.454195	4.404782		0.153645	0.9626203	0.04372053		0.2530277	0.5317581	0.4450235
						2.398613							16.18483			1.432082	1.381757	4.851707			0.5575422				0.5122405	0.506742
						4.404782							6.259061				1.20727	3.206319			0.3039966				0.7506294	0.16933
																	1.426636	3.846982			0.7838075				0.8378236
																	1.428777				0.2962187				0.4909931
																	1.375628								0.3226747
																	2.165533								1.853019
																	0.2848932								0.9378065
																	3.909213								0.1297399
		b		cGAMP
				Spont-PyMT			Trans-PyMT
				Ifnb	Ifna	TNFa	Ifnb	Ifna	TNFa
				1.422561	1.122605	1.551036	4.990944	1.953986	1.202365
				0.9788203	0.4185593	7.83869	3.239486	1.309155	11.58059
				1.247965	0.1587928	1.840788	6.896004	2.064378	1.426981
				1.660621	1.051393	6.522634	2.841891	6.2	5.056354
				0.3111688	0.5607095	2.447748	3.7816	7.802107	1.897497
				1.977357	0.5790613	4.039235	12.04576	9.649273	3.131219
				0.4770709		11.9238	4.502879	1.309155	16.99535
				1.178669		1.866128	1.086396	2.064378	1.446625
				1.331791			2.151415	1.681418	2.037974
							1.172569	1.572471	2.33828
							1.43668		2.870622
							1.930768		3.613651
							1.435568		1.654917
							11.72205
							4.459303
							2.60776
							3.450361
		c		LPS
				Spont-PyMT			Trans-PyMT
				Ifnb	Ifna	TNFa	Ifnb	Ifna	TNFa
				13.15099	2.159705	3.774659	2.321725	1.245982	4.869264
				5.136058	2.600664	5.618762	1.72113	0.5486913	7.248135
				1.79298	0.9684453	2.895182	0.600841	0.1170896	3.734749
				1.267464	2.389518	8.493997	0.424736	0.1711713	10.95715
				22.68049	0.5720798	1.240535	2.38723	2.753057	1.600274
				5.311779	3.732444	6.028757	1.780016	0.5675154	7.777023
				3.519004	2.090544	1.537925	1.496179	1.240965	2.063586
				0.684879	3.732444	1.806903	0.583875	0.5468658	3.052388
				1.898787	2.583743	2.097295	0.203314	0.1156832	1.569185
				1.269057	2.252801	1.285858	0.145969	0.1682664	4.643069
				1.533522		1.677157	0.604727	0.5626408	0.6663664
				2.039639		1.505199			3.288841

## Sheet: Figure 5
	Figure 5
		a		Tgfb
				Trans-PyMT	Spont-PyMT
				0.3972139	9.257639
				0.5038645	10.41475
				0.4170258	8.111239
				3.087332	5.373999
				1.437956	10.24921
				2.527253	11.88028
				0.1474546	9.036674
				0.02353833	11.81763
				0.04495681
				1.413404

## Sheet: Figure 6
	Figure 6
		b
			% TAM MHCII+			% Monocytes MHCII+
			Spont	Spont a-TGFb	Trans	Spont	Spont a-TGFb	Trans
			29.38994	68.4999	79.75472	19.42	29.03	17.63566
			30.05714	70.308	57.96929	30.6	22.47	24.36345
			32.85537	64.0185	47.68666	20.79	26.91	61.8
			25.55691	64.0081	59.1352	23.9	19.15	45.5
			43.66244	63.249	37.4	10.52	18.68	65.1
			30.0501	66.5155	45.8122	13.14	39.54	39.5
			26.2476	71.1495	57.401	11.81	28.66	27.3
			25.1108	51.168	53.0682	6.11	37.73	37.9
			31.6244	56.1792	72.0605	29.69	34.77	48.7
			41.586	75.0665	53.5446	9.8	16.04	22
			41.586	72.0545	45.7317	5.990783	26.9	50.3
			25.4098	74.9812	57.2149	8.669354	22.14	48
			38.6666	70.1421		5.196697	21.78	64.2
			35.052	71.6968		12.70296	64.08	60
			16.2255	54.002		6.780538	19.88	25.8
			29.7491	70.7816		20.5	29.91	21.7
			27.712	77.9365		19.9	28.4	29.9
				69.732		20	21.33	55.2
				61.0332		19.3	54.22	44.2
						5.990783	22.8	39
						8.669354		41.2
						5.196697
						12.70296
						6.780538
		c
			IFNa (pg/ml)
			F4/80 + fraction		F4/80 - fraction
			NS	DMXAA	NS	DMXAA
			45.46	796.7	14.61	90.16
			115.26	969	0	79.44
			0	234.6	119.5	154.2
			38.36	86.81	43.44	134.2
			19.65	167.8	49.16	89.78
			13.95	433.1	108.1	107.5
					83.02	148.2
		d
				% of mice
				Regress	Stable	Progress
			DMSO	0	17	82
			DMXAA	13	40	46
			DMSO + aTGFb	0	16	83
			DMXAA + aTGFb	66	33	0
			DMXAA + aTGFb + aIFNaR	0	0	100
			DMXAA + aTGFb + aCD8	80	20	0

## Sheet: Supplementary Figure 2
	Supplementary figure 2
			a	Gene expression
				Tnfa				Cxcl1				Ccl2				Ccl20				Ifnb				Ifna
				CTRL	DMX 3h	DMX 24h		CTRL	DMX 3h	DMX 24h		CTRL	DMX 3h	DMX 24h		CTRL	DMX 3h	DMX 24h		CTRL	DMX 3h	DMX 24h		CTRL	DMX 3h	DMX 24h
				0.474016	10.55281	0.1507146		2.988559	10.33654	3.722218		2.134922	19.97337	38.31947		1.358252	10.85474	0.4618637		0.5604128	2.965832	5.254837		0.4091121	1.141132	3.997321
				3.445986	24.41947	1.015637		0.9895035	2.38166	13.74589		0.6970398	25.61465	11.96688		1.212466	2.309158	4.461548		0.3490199	5.043179	2.856573		0.1692978	1.669057	1.856563
				0.2654741	25.26685	1.03517		0.7655686	3.988129	2.976089		0.3833899	29.22377	11.46172		1.410009	1.158598	2.074249		1.518822	5.18996	5.82624		2.568204	4.085958	3.648054
				0.2687947	16.19276	1.20348		0.3398298	10.69952	4.739637		0.3489841	15.07384	5.166081		0.3005558	1.210585	7.252485		1.072549	1.775133	6.200553		1.200662	2.980752	15.61769
				0.4146173	13.0061	0.6066473		0.6857298	8.257541	0.1917462		0.3223941	7.80196	4.314857		0.8850284	5.740174	18.97305		0.3277578	2.977632	20.43622		0.5503615	4.999954	22.87728
				0.36836	22.9226	1.183205		0.2308099	25.57534	0.2079725		1.916707	29.93656	0.958439		0.3323756	5.266984	3.430634		0.6680994	7.79868	4.634767		1.763863	13.09532	7.782567
				1.280305	16.23335	0.3878795		0.6713672	17.22146	3.129724		1.196564		23.73195		1.501313	7.664254	15.35987		0.2714891	6.741439	10.00903		0.3039178	18.23953	16.80687
				0.3587272	1.261648	1.165859		1.328633	5.354959	5.9905						0.7485309	1.456985	0.8867112		1.128358	13.20445	0.4338099		1.894707	14.78169	0.7284412
				0.2066595	1.808965	0.6227427				3.024866						0.6400633		0.9630416		0.0905324	1.124326	0.2647896		0.1520194		17.51322
				2.640606	2.830609	3.107827												8.482301		1.326798	2.121177	6.953121
				1.276454		3.415071														3.686162	4.33467	2.013273
						1.011182																2.468338
			b
				Irf7 gene expression
				Trans-PyMT			Spont-PyMT
				CTRL	DMX 5H	DMX 24H	CTRL	DMX 5H	DMX 24H
				0.5955739	2.373697	0.3970456	0.3697886	0.7201485	0.7451298
				1.191377	1.426557	1.182832	2.458254	0.8622363	0.6757564
				0.9846905	5.079263	2.386034	0.7699666	0.6854575	0.4530419
				2.026567	2.083668	1.081001	0.7113364	1.492754	1.372798
				1.038524	3.370482	0.6417351	1.179567	1.474313	1.508968
				0.8374153			0.5814124	1.11368	1.504972
				0.5335018			1.709319
				1.019899			0.4303718
				0.8934836			3.086235
				0.9356104			1.59924
				0.9433568			0.3854033

## Sheet: Supplementary Figure 4
	Supplementary figure 4
			a
				gene expression
				Sting		Irf3		Irf7
				Trans-PyMT	Spont-PyMT	Trans-PyMT	Spont-PyMT	Trans-PyMT	Spont-PyMT
				1.780629	1.054998	0.7556817	0.4763426	0.5784156	0.3591352
				0.5074118	0.8135975	1.482498	2.531639	1.157054	2.387432
				0.7088902	1.373572	1.345395	0.3030832	0.9563219	0.7477841
				1.003069	0.5261385	0.5224472	0.5412123	1.968183	0.6908431
						1.487226	1.345038	1.008605	1.145584
						1.022331	0.6414984	0.8132897	0.5646622
						0.3844206	2.579874	0.5181318	1.660075
			b	% pTBK1+ cells among total cells
				Spont-PyMT		Trans-PyMT
				NS	DMXAA	NS	DMXAA
				29.13	40.7	28.4205	42.9292
				28.14	61.59	22.7067	43.3976
				44.4	76.5	30.1	52.4
				17.8	52.9	11.05	34.2
				37.0684	32.6944	22.8	30.14
				47.1224	79.4928	27.91	57
				22.5764	35.7688	10.29	21.06
						6.48	21.15
						11.46	30.18

## Sheet: Supplementary Figure 5
	Supplementary figure 5
			b
				gene expression
				Ifna			Ifnb
				anti-TGFb	aTGFb + DMX 24h	aTGFb + DMX 24h + aGR1 + PLX3397	aTGFb	aTGFb + DMX 24h	aTGFb + DMX 24h + aGR1 + PLX3397
				0.396863	5.88819	0.964375	0.705581	3.982411	0.920967
				1.440643	10.88667	1.62939	1.356808	3.806967	2.296688
				1.225508	1.766708	0.440638	0.990949	8.351153	0.45205
				0.549699	1.980206	1.067571	0.722073	3.021592	0.830022
				2.302785	4.535173	1.234847	1.587639	1.872751	0.935983
				0.801096	2.070158	0.45829	0.765894	1.454381	0.459952
				1.551195	2.543478	0.45935	2.329816	1.258274	0.544456
				0.524875	1.195581	0.636075	0.388741	1.489996	0.715338
				0.207337	2.900357	0.163489	0.1525		0.371997
					2.435961	0.57062			0.3495
						1.541073			1.554766
									1.240225
			c
				% among CD45+ cells
				TAM		Monocytes		Neutrophils
				CTRL	aTGFb	CTRL	aTGFb	CTRL	aTGFb
				4.448132	29.51719	1.5678	2.8458	1.0816	4.68792
				39.96032	27.14915	0.4757	3.10185	1.04181	0.6588
				20.52616	29.85691	0.74844	3.62068	8.5565	2.33093
				38.95693	17.83267	6.972	1.9656	9.2296	1.4004
				37.84367	29.31976	15.904	4.59198	8.6904	8.9628
				46.60691	31.0641	2.45009	2.58152	4.60577	3.62365
				18.24574	37.72831	1.55952	2.66668	1.5276	5.50288
				43.80714	19.58868	1.92238	4.6384	3.56776	8.9646
				27.55553	0.7914625	5.106	0.168714	4.736	0.252525
				13.62041	38.10784	1.88703	4.05612	5.85684	4.74993
				14.41854	45.76371	10.354	1.27161	14.1616	9.3933
				4.436705	51.40854	1.1	1.332	10.63	13.024
				47.8	45.00352	8.1	1.6512	2.82	11.5584
				21.2	0.806442	5.7	0.148379	7.33	0.303338
				18.4	42.25588	1.9	1.67552	1.17	9.4336
				35.9	45.89059	1.6	1.30074	4.34	17.4762
				47.6	43.61302	4.6	0.918	10.9956	11.9
				20.4	26.3955	16.8	0.85012	12.0012	43.6288
				9.2	2.344675	1.4	0.190624	5.6826	0.74592
				7.2	29.1336	2.67036	1.59004	24.0572	8.6868
				27.06739	35.36857	2.49066	2.1032	15.8522	14.872
				25.056	38.10916	2.574	2.41056	21.472	12.3039
				9.29562	55.90158	1.24676	3.7312	6.98412	21.648
					38.10916	0.053131	2.1048	17.172	19.8202
					35.36857	1.6104	2.80719	19.9558	16.2699
						0.18722	4.22688	4.38526	13.44
						0.7371	2.2908	12.0096	14.525
						0.25607	1.76176		15.246
						0.82947	3.46684		18.8682
						0.21684	2.37666		14.3763
			d
				IFNa (pg/ml)
				MHCII+	MHCII-
				178.8	63.6
				129.5	62.8
				59.35	37.69
				57.16	27.78

## Sheet: Supplementary Figure 6
	Supplementary figure 6
			b
				Fold change of IRF3 phosphorylation
				Untreated		with TGFb		with TGFb and Ros inh
				NS	DMXAA	NS	DMXAA	NS	DMXAA
				1.091679	1.030005	1.155658	0.346986	1.572386	3.345931
				1.052485	2.334947	0.347562	1.023089	0.958533	4.058346
				0.860547	1.294568	0.63345	0.17234	1.103206	2.714786
				0.964297	1.965483	0.465721	0.216722	0.460534	2.360309
				0.933748	1.570657	0.332576	0.499152	0.922221	2.953411
				1.557976	1.226553	0	0.879568	1.548178	3.003557
				0.614429	2.2531	0.156201	0.117583	1.408691	2.615072
				0.696853	1.917642	1.547602	0.44036	1.242116	2.418524
				0.74527	0.736047	1.424254	0.005187	1.37699	2.242725
				1.50956	2.011593	0	0.821353	1.654233	2.847356
				0.858242	1.512442	2.148198	0.182715	1.775274	5.405942
				1.677865	3.109036	0.400013	0.214993	1.171797	4.158639
				0.875533	1.864614	1.570081	0.225368	1.597171	2.713634
				0.912422	2.284801	1.800059	0.22652	0.63979	3.058891
				1.436935	3.178203	0.228826	0.063979	1.38333	4.408791
				0.680714	3.313077	0.397131	0.155048	0.502034	3.962666
				2.578759	1.488234	1.681323	0.258798	1.461719	2.918828
				0.638638	2.13494	0.865734	0.164847	1.028276	3.9765
				0.887637	4.420894	1.226553	0	0.899165	2.989723
				1.232318	1.206956	1.972399	0	0.753339	2.355697
				2.117073	2.641009	1.352782	0.948734	0.727401	4.26527
				0.135451	3.574181	2.120531	0.476673	1.601206	2.422558
				1.870955	2.792599	1.660574	0.169458	1.380448	2.193156
				0.740658	0.875533	0.41961	0.179833	1.085339	3.055431
				0.981588	0.755068	1.57181	0.127958	1.602935	3.624326
				1.005797	1.691122	0.911846	1.334338	0.563707	2.963786
				0.884755	2.485385	1.232318	0.596561	1.74242	4.941373
				0.11643	0.659964	0.601172	0.031125	0.990234	3.185696
				0.645554	1.800635	2.341444	0.753648	0.650165	3.675049
				0.696853	1.103782	1.287582	1.009404	1.550483	3.318841
				0.429409	1.767205	1.730774	0.839506	0.95104	0.372923
				0.706652	1.368921	0.800446	1.152546	0.851325	6.56621
				1.017324	2.073267	0.711476	1.034924	1.085339	2.782801
				1.085339	1.54472	0.976028	1.376451	0.93663	2.417947
				0.760256	3.718854	0.953149	1.04531	1.393706	2.579912
				1.157616	1.391401	0.694868	0.811242	0.75161	2.028886
				0.896648	0.802908	0.934958	0.849095	0.649013	6.789848
				1.193321	1.532615	0.833103	0.65946	1.374108	1.509339
				0.874644	1.280734	0.855846	3.873974	1.461719	1.45879
				0.671957	1.866343	1.399705	2.527642	1.028276	1.52236
				0.818764	1.517053	0.665352	0.960078	0.899165	1.506603
				0.890816	1.749337	1.097792	1.196875	0.753339	1.184648
				0.960152	1.043838	0.518606	1.108581	0.727401	1.289969
				1.100164	0.532006	0.792967	0.931009	1.601206	1.381142
				0.702079	1.835795	0.719453	1.414494	1.380448	1.336904
				2.189343	1.508984	0.5813	0.866412	1.085339	1.530096
				1.020617	2.040989	1.26469	0.903729	1.602935	1.525733
				0.738744	1.699191	0.827897	0.754219	0.563707	1.399994
				0.785135	1.890552	1.174186	1.120231	1.74242	1.294225
				1.162455	1.227129	1.02658	1.176281	1.548178	1.368617
				1.819745	1.548178	1.213283	0.855092	1.408691	1.486526
				0.931559	0.970061	1.360682	0.786704	1.242116	1.435397
				0.824083	2.310739	1.062415	1.099775	1.37699	1.396347
				0.950056	2.344169	1.022002	0.839936	1.654233	1.497346
				0.839392	2.03292	0.729173	0.877833	1.775274	1.166197
				0.841624	3.704534	0.9622	0.99254	1.171797	1.240093
				1.097077	3.627966	0.98841	0.729514	1.597171	1.430499
				1.353168	3.864603	1.007489	0.797057		1.472711
				0.720435	3.705873	0.628664	1.426867		1.538224
				0.902218	4.178637	0.780613	0.774651		1.549377
				0.717246	3.543293	1.452993	0.753603		1.377737
				0.725857	3.830117	0.768954	0.464982		1.333753
				0.912743	4.274613	0.574749	0.506122		1.176712
				1.143958	3.805727	0.856671	0.744673		1.441688
				0.964088	3.926492	0.896415	1.207104		1.49464
				0.813878	0.774717	0.615131	1.077623		1.281065
				0.678338	0.921975	0.515519	0.784538		1.381159
				0.834289	0.80346	0.623149	1.167239		1.1988
				1.030104	1.045072	0.608385	0.970786		1.389838
				0.6777	0.949287	0.657365	1.089423		1.461661
				1.409616	1.092276	0.596677	1.20232		1.269326
				1.192115	0.964363	0.649423	1.02564		1.649838
				1.196261	0.932217	0.966283	0.925499		1.594718
				1.225282	1.044149	0.982586	1.165963		1.627667
				0.988645	1.670753	1.061358	0.691414		1.647924
				0.732554	0.863802	0.815792	1.182547		1.500591
				1.45586	0.932743	0.974932	1.240909		1.561755
				1.000445	0.725239	1.165007	1.341687		1.666215
				0.875748	1.042869	1.027872	2.143446		1.62748
				1.098353	0.897119	1.17872	0.932516		1.195304
				1.150017	0.751834	1.387611	0.562571		1.774139
				1.243141	0.784477	1.127374	0.987369		1.49987
				1.376768	0.73401	1.049877	1.122591		1.506886
				0.888505	0.761287	1.041266	0.955797		1.459687
				0.994704	0.781999	1.525703	1.29066		2.041711
				1.072201	0.692979	0.895202	0.949099		1.414081
				1.086234	1.113101	0.856294	0.806224		1.295125
				0.93411	1.54537	1.138855	1.122909		1.829631
				0.896478	1.211632	0.929964	1.682291		1.592994
				0.933472	1.517458	1.280774	2.044901		1.435449
				0.601479	0.925904	1.782431	1.295125		1.874917
				0.707997	0.950702	0.823127	0.942402		1.94189
					0.962773	1.228152	0.840667		1.597778
					0.905233	0.885316	0.717565		1.937744
					0.96107	1.32319	0.655376		3.209907
					1.067823	1.96549	0.740846		2.437488
					0.792595	0.858527	0.703214		2.523596
					1.100674	0.809732	0.716608		2.910762
					2.484688	0.839392	0.84864		2.238165
					2.907573	0.953245	0.646446		2.18363
					2.134198	1.57354	1.015115		2.747158
					3.379253	0.92837	0.717565		1.58821
					2.954773	1.017667	0.871602		1.520919
					2.698044	1.819426	0.943359		1.371665
					4.034947	0.816429	0.752646		1.441189
					2.714628	1.282049	1.234212		3.118697
					2.930535	0.883721	1.313941		2.49904
					2.459494	0.789959	0.903175		1.270249
					2.789893	0.580749	1.462557		1.88608
					3.111043	0.883402	1.030104		1.615
					2.568883	1.286195	1.581194		1.702702
					1.876512	0.992472	1.558551		3.12061
					2.392202	0.72203	1.111747		1.542924
					2.213608	1.195623	1.260363		1.783069
					3.260615	0.858846	1.49413		2.103582
					3.451966	1.296401	0.68663		2.499996
					2.743968	1.160223	1.04031		2.110279
					3.711565	0.893608			2.847936
					2.174381	0.955478			1.573221
					2.321721	0.768911			2.406234
					1.941252	0.975569			1.564929
					1.989728	1.291298			2.533483
					3.261253	1.126099			1.71514
					2.308646	1.542286			1.504654
					3.641403	1.499551			2.750028
					3.109448	0.937618			2.135154
					2.58738	0.996299			1.702383
					1.88608	0.972699			2.563142
					1.734275	1.085277			1.828674
					2.28377				2.479904
					2.958281				2.460769
					3.101156				2.256343
					1.932323				1.833777
					3.252642				2.306732
					2.338943				2.540499
					3.914397				2.188414
					3.492149				1.881615
					3.810748				1.601605
					2.740141				2.068501
					3.330139				1.643702
					2.537948				2.050322
					2.316937				1.963258
					2.049047				1.872047
									1.704934
									2.738866
									1.417271
									2.24837
									2.194792
									1.542924
									1.473081
									2.157479
									1.687075
									1.697599
									1.940933
									2.101987
									1.796464
									2.087636
									1.998658
